# Supplementary material for: Human and remote sensing data to investigate the frontiers of urbanization in the south of Mexico City
Source: Data Brief. 2016 Dec 29;11:5–11. doi: 10.1016/j.dib.2016.12.049 (PMC5227549; doi:10.1016/j.dib.2016.12.049)
Supplement: Supplementary file 3 — Supplementary material [file mmc3.zip]

Archive with 41 entries (37 files):
- Data_RodriguezHeiderScheffran/
- Data_RodriguezHeiderScheffran/data/
- Data_RodriguezHeiderScheffran/data/df_AGEB.cpg
- Data_RodriguezHeiderScheffran/data/df_AGEB.dbf
- Data_RodriguezHeiderScheffran/data/df_AGEB.prj
- Data_RodriguezHeiderScheffran/data/df_AGEB.sbn
- Data_RodriguezHeiderScheffran/data/df_AGEB.sbx
- Data_RodriguezHeiderScheffran/data/df_AGEB.shp
- Data_RodriguezHeiderScheffran/data/df_AGEB.shp.xml
- Data_RodriguezHeiderScheffran/data/df_AGEB.shx
- Data_RodriguezHeiderScheffran/data/df_cpv2010_ageb_urb_caracteristicas_economicas.cpg
- Data_RodriguezHeiderScheffran/data/df_cpv2010_ageb_urb_caracteristicas_economicas.dbf
- Data_RodriguezHeiderScheffran/data/df_cpv2010_ageb_urb_caracteristicas_economicas.dbf.xml
- Data_RodriguezHeiderScheffran/data/Ecological_complaints.cpg
- Data_RodriguezHeiderScheffran/data/Ecological_complaints.dbf
- Data_RodriguezHeiderScheffran/data/Ecological_complaints.prj
- Data_RodriguezHeiderScheffran/data/Ecological_complaints.sbn
- Data_RodriguezHeiderScheffran/data/Ecological_complaints.sbx
- Data_RodriguezHeiderScheffran/data/Ecological_complaints.shp
- Data_RodriguezHeiderScheffran/data/Ecological_complaints.shp.xml
- Data_RodriguezHeiderScheffran/data/Ecological_complaints.shx
- Data_RodriguezHeiderScheffran/data/info/
- Data_RodriguezHeiderScheffran/data/info/arc.dir
- Data_RodriguezHeiderScheffran/data/log
- Data_RodriguezHeiderScheffran/data/Modelbuilder.tbx
- Data_RodriguezHeiderScheffran/data/Study_Area.cpg
- Data_RodriguezHeiderScheffran/data/Study_Area.dbf
- Data_RodriguezHeiderScheffran/data/Study_Area.prj
- Data_RodriguezHeiderScheffran/data/Study_Area.sbn
- Data_RodriguezHeiderScheffran/data/Study_Area.sbx
- Data_RodriguezHeiderScheffran/data/Study_Area.shp
- Data_RodriguezHeiderScheffran/data/Study_Area.shp.xml
- Data_RodriguezHeiderScheffran/data/Study_Area.shx
- Data_RodriguezHeiderScheffran/data/urbanChange.tfw
- Data_RodriguezHeiderScheffran/data/urbanChange.tif
- Data_RodriguezHeiderScheffran/data/urbanChange.tif.aux.xml
- Data_RodriguezHeiderScheffran/data/urbanChange.tif.ovr
- Data_RodriguezHeiderScheffran/data/urbanChange.tif.vat.cpg
- Data_RodriguezHeiderScheffran/data/urbanChange.tif.vat.dbf
- Data_RodriguezHeiderScheffran/data_script/
- Data_RodriguezHeiderScheffran/data_script/Python_AnalysisUrbanChange.py
