# Supplementary material for: Human and remote sensing data to investigate the frontiers of urbanization in the south of Mexico City
Source: Data Brief. 2016 Dec 29;11:5–11. doi: 10.1016/j.dib.2016.12.049 (PMC5227549; doi:10.1016/j.dib.2016.12.049)
Supplement: Supplementary file 3 — Supplementary material [file mmc3.zip › Data_RodriguezHeiderScheffran/data/df_AGEB.prj]

PROJCS["WGS_1984_UTM_zone_14N",GEOGCS["GCS_WGS_1984",DATUM["D_WGS_1984",SPHEROID["WGS_1984",6378137.0,298.257223563]],PRIMEM["Greenwich",0.0],UNIT["Degree",0.0174532925199433]],PROJECTION["Transverse_Mercator"],PARAMETER["false_easting",500000.0],PARAMETER["false_northing",0.0],PARAMETER["central_meridian",-99.0],PARAMETER["scale_factor",0.9996],PARAMETER["latitude_of_origin",0.0],UNIT["Meter",1.0]]
