# Supplementary material for: Human and remote sensing data to investigate the frontiers of urbanization in the south of Mexico City
Source: Data Brief. 2016 Dec 29;11:5–11. doi: 10.1016/j.dib.2016.12.049 (PMC5227549; doi:10.1016/j.dib.2016.12.049)
Supplement: Supplementary file 3 — Supplementary material [file mmc3.zip › Data_RodriguezHeiderScheffran/data/df_AGEB.shp.xml]

<?xml version="1.0" encoding="UTF-8"?>
<metadata xml:lang="de"><Esri><CreaDate>20160621</CreaDate><CreaTime>11523000</CreaTime><ArcGISFormat>1.0</ArcGISFormat><SyncOnce>TRUE</SyncOnce><DataProperties><lineage><Process ToolSource="c:\program files (x86)\arcgis\desktop10.3\ArcToolbox\Toolboxes\Data Management Tools.tbx\CalculateField" Date="20151110" Time="144507">CalculateField OHSA\df_ageb_urb_utm Pop_per_sqkm "[POB1] / [Area_sqkm]" VB #</Process><Process ToolSource="c:\program files (x86)\arcgis\desktop10.3\ArcToolbox\Toolboxes\Data Management Tools.tbx\CalculateField" Date="20160606" Time="144227">CalculateField df_ageb_utm popdensity "[POB1] / [Area_sqkm]" VB #</Process></lineage><itemProps><itemLocation><linkage Sync="TRUE">file://\\cifs1.zmaw.de\home\u290222\Gis_projekte\LinusLaw.gdb</linkage><protocol Sync="TRUE">Local Area Network</protocol></itemLocation></itemProps></DataProperties></Esri></metadata>
