# Supplementary material for: Human and remote sensing data to investigate the frontiers of urbanization in the south of Mexico City
Source: Data Brief. 2016 Dec 29;11:5–11. doi: 10.1016/j.dib.2016.12.049 (PMC5227549; doi:10.1016/j.dib.2016.12.049)
Supplement: Supplementary file 3 — Supplementary material [file mmc3.zip › Data_RodriguezHeiderScheffran/data/log]

201607191330   1     5     0u290222 Z:\data\urbanChange_3 = (Z:\data\urbanChange.tif)
201607191330   0     8     0u290222 Z:\data\urbanChange_toPoints = GRIDPOINTSHAPE(Z:\data\urbanChange_3)
201607201223   0     6     0u290222 Z:\data\urbanChange_3 = (Z:\data\urbanChange.tif)
201607201223   0     7     0u290222 Z:\data\urbanChange_toPoints = GRIDPOINTSHAPE(Z:\data\urbanChange_3)
