# Supplementary material for: Human and remote sensing data to investigate the frontiers of urbanization in the south of Mexico City
Source: Data Brief. 2016 Dec 29;11:5–11. doi: 10.1016/j.dib.2016.12.049 (PMC5227549; doi:10.1016/j.dib.2016.12.049)
Supplement: Supplementary file 3 — Supplementary material [file mmc3.zip › Data_RodriguezHeiderScheffran/data_script/Python_AnalysisUrbanChange.py]

# -*- coding: utf-8 -*-
# ---------------------------------------------------------------------------
# Python_AnalysisUrbanChange.py
# Created on: 2016-07-19 13:43:57.00000
#   (generated by ArcGIS/ModelBuilder)
# Author: Katharina Heider
# Description: 
# This tool conducts an Optimized Hot Spot Analysis for raster data.
# For example if you want to identify significant urbanization hot spots of your change detection.
# The target cell size and the pixel class of interest has to be identified. The output is a polygon data set.
#---------------------------------------------------------------------------

# Import arcpy module
import arcpy

# Check out any necessary licenses
arcpy.CheckOutExtension("spatial")

# Load required toolboxes
arcpy.ImportToolbox("Z:/data/Modelbuilder")

# Set property to overwrite existing output, by default
arcpy.env.overwriteOutput = True


# Local variables:

# Initial data
Study_Area = "Z:\\data\\database.gdb\\Study_Area"
urbanChange = "Z:\\data\\database.gdb\\urbanChange"
# Generated data
Fishnet = "Z:\\data\\database.gdb\\Fishnet"
Fishnet_Clip = "Z:\\data\\database.gdb\\Fishnet_Clip"
urbanChange_3 = "Z:\\data\\database.gdb\\urbanChange_3"
urbanChange_toPoints = "Z:\\data\\database.gdb\\urbanChange_toPoints"
urbanChange_Fishnet_Join = "Z:\\data\\database.gdb\\urbanChange_Fishnet_Join"
OHSA_urbanChange = "Z:\\data\\database.gdb\\OHSA_urbanChange"

# Variables
CellSizeWidth = "561"
CellSizeHeight = "561"
SQLClause = "Value = 3"
Field = "Value"

# Process: Create Fishnet (output feature class, fishnet origin coordinate, y-axis coordinate, cell size width , cell size height, no. of rows, no. of columns, opposite corner of fishnet, create label points, template extent, geometry type) 
arcpy.CreateFishnet_OHSA(Fishnet, "461655,7429 2111500", "461655,7429 2111510", CellSizeWidth , CellSizeHeight , "0", "0", "500500 2136500", "NO_LABELS", Study_Area, "POLYGON")

# Process: Clip (input feature, clip feature, output feature class)
arcpy.Clip_OHSA(Fishnet, Study_Area, Fishnet_Clip, "")

# Process: Extract by Attributes (input raster, where clause, output raster)
arcpy.ExtractByAttributes_OHSA(urbanChange, SQLClause, urbanChange_3)

# Process: Raster to Point (input raster, output point feature, field)
arcpy.RasterToPoint_OHSA(urbanChange_3, urbanChange_toPoints, Field)

# Process: Spatial Join (target feature, join feature, output feature class, join operation, keep all target features, match option)
arcpy.SpatialJoin_OHSA(Fishnet_Clip, urbanChange_toPoints, urbanChange_Fishnet_Join, "JOIN_ONE_TO_ONE", "KEEP_ALL", "", "INTERSECT", "", "")

# Process: Optimized Hot Spot Analysis (input feature, output feature, analysis field, incident data aggregation method)
arcpy.OptimizedHotSpotAnalysis_OHSA(urbanChange_Fishnet_Join, OHSA_urbanChange, "Join_Count", "COUNT_INCIDENTS_WITHIN_FISHNET_POLYGONS", "", "", "")

print "Data Analysis Complete"
